# Supplementary material for: Attentional scope is reduced by Internet use: A behavior and ERP study
Source: PLoS One. 2018 Jun 8;13(6):e0198543. doi: 10.1371/journal.pone.0198543 (PMC5993299; doi:10.1371/journal.pone.0198543)
Supplement: S1 File — (XLS) [file pone.0198543.s001.xls]

## Sheet: Experiment 1
ID	group	pretest global	pretest local	posttest global	posttest local	IAT scores	emotional valence	emotional arousal
1	internet	1208.33	1406.25	888.375	1218	37	5	5
2	internet	876.9	1057.1	1264.7	957.9	39	7	7
3	internet	806.1	1041.67	827.778	814.444	47	7	5
4	internet	1030.8	1827.6	901.7	1194	38	7	3
5	internet	755.6	1340.88	1071	894.2	78	5	7
6	internet	971.333	1075.5	812.7	797.5	64	7	8
7	internet	945.7	950.889	982	925.6	54	9	7
8	internet	2362.3	1932	1323.5	1483.5	60	7	5
9	internet	1133	1639.78	981.3	1083.1	70	7	7
10	internet	747.3	1839	705.222	991.833	57	7	3
11	internet	1106.4	1208.89	1126.1	1183.44	66	6	6
12	internet	1044.8	1290.3	952.8	1144.8	44	7	5
13	internet	820.333	943.778	638.3	697.5	49	6	2
14	internet	2370.1	2578.44	1731.2	2161.78	45	5	6
15	internet	764.667	641.7	1420.8	659.9	61	8	9
16	internet	764.4	1020	745.5	726.1	44	7	5
17	internet	697.3	903.4	818	675.5	54	6	7
18	internet	882.6	1212.56	720.6	881.2	32	9	3
19	internet	1001.22	1323.83	922.5	798.3	32	5	1
20	internet	1723	2694	1078.2	1179	36	5	3
21	internet	1160.6	1771.4	1115.5	1291.5	39	7	4
22	internet	951.5	1224.1	701.7	840.5	50	7	7
23	internet	1052	977.667	903	799.8	37	7	5
24	internet	1485.7	1682.56	1163.4	1054.4	55	9	6
25	internet	1005.9	1016.3	1026.4	821.444	52	4	3
26	internet	1045.9	899.2	869.7	859	36	8	9
27	internet	1401.56	1526.75	1025.8	1038.5	57	8	4
28	internet	1924.7	1843.86	999.8	1135	43	7	8
29	internet	1171.44	1255.6	862.333	814.8	46	5	6
30	internet	778.4	1178.78	707.4	846.8	51	7	6
31	internet	1121.7	1638.57	1312.22	1352.6	41	6	5
32	internet	1517.5	1065.67	1576.5	1513	31	7	7
33	internet	1110.4	847.375	827.8	758	47	7	6
34	internet	784.6	1048.11	604	676.8	40	6	6
35	internet	1842.55	1646	1465.6	1125.5	36	9	5
36	internet	1117.67	936.667	1114.6	862.556	37	2	7
37	internet	1455.2	1515.44	1041.6	1075.44	54	7	5
38	internet	1359.2	1668.22	1210.9	919.444	43	8	5
39	internet	943.3	1310.7	902.2	956.1	50	7	5
40	internet	1431.3	1230.4	892.7	741.889	59	5	1
41	internet	920.556	1319.22	750.9	814.625	53	5	5
42	internet	928.5	965.9	763.1	979.7	47	5	2
43	internet	1281.4	1217.4	886.167	673	64	7	8
44	internet	1110.1	1823.8	792.7	911.1	43	7	3
45	internet	889.875	1319.5	1277.56	1286.2	26	7	5
46	internet	823.4	981.333	761.1	837	44	8	6
47	internet	987.2	1176.4	769.9	673	46	7	1
48	internet	1669.17	1525.7	1398.7	1109.33	40	7	6
49	internet	2326.71	2192.2	1453.5	1829.2	53	5	2
50	internet	997.5	1157.44	917.6	888.3	45	8	6
51	internet	1004.9	1225.11	733.3	823	41	7	2
52	internet	1457.6	1143.7	1044.1	968.8	51	6	3
53	internet	1142.7	1260.8	998.4	882.5	33	5	3
54	internet	1215	1495.7	965.4	842.5	45	8	8
55	internet	934.111	1263.7	799.111	714.222	56	7	5
56	internet	894.625	922.889	676.1	787.667	50	6	5
57	internet	797.667	1147.5	570.9	683.6	65	9	7
58	internet	1077.3	1403.5	673.3	835.222	50	7	7
59	internet	1005.88	2064.62	912.8	1237.44	34	4	7
60	internet	1253.6	1400.8	769.3	1098.11	31	5	3
61	internet	1548	1778.67	960.6	1059.2	50	9	7
62	internet	1575.6	1951.6	1213.9	1210.8	43	6	3
1	reading magazine	837.78	1142.7	813.88	804.7	41	7	5
2	reading magazine	767	1056.75	623.67	789.78	51	4	3
3	reading magazine	1124.44	1058	1011.5	813.1	32	8	7
4	reading magazine	793.89	778.7	792.9	806.3	46	7	5
5	reading magazine	812.44	750.5	719.33	837.7	70	7	6
6	reading magazine	653.25	935.2	650.3	926	55	7	5
7	reading magazine	1049.56	1181.7	884.6	884.2	61	7	5
8	reading magazine	1013.8	1135.6	747	1003.8	35	7	5
9	reading magazine	892.7	942	944.4	786.3	53	7	7
10	reading magazine	844.6	1062.7	800.1	815.89	63	6	5
11	reading magazine	791	988.8	822.44	890	39	7	5
12	reading magazine	1105.2	1183.89	999.78	992.8	52	7	5
13	reading magazine	1290	1514.89	943.4	1005.4	44	7	2
14	reading magazine	725.8	761	661.89	652.1	64	9	9
15	reading magazine	862.5	1580.83	1141.8	1258.5	62	3	7
16	reading magazine	1253.53	1423	934.6	910.3	34	9	7
17	reading magazine	815.275	989	785.1	936.95	37	7	5
18	reading magazine	1068.1	1215.8	758.6	932.1	53	7	3
19	reading magazine	1351.4	1211.88	1170.1	1000.6	61	7	8
20	reading magazine	1070.5	1310	1169.44	912.5	47	5	3
21	reading magazine	1192.62	1275	998.333	1406.75	51	7	5
22	reading magazine	742.778	996.7	726.889	741.444	38	7	5
23	reading magazine	1149.67	1652.11	1237.5	1552.22	27	8	2
24	reading magazine	507.875	572.571	592.889	757.875	33	6	4
25	reading magazine	945.3	872.9	782.9	726.778	45	7	3
26	reading magazine	779.4	878.167	838.3	955.9	44	9	6
27	reading magazine	1280.8	1313	880.667	939.3	34	7	5
28	reading magazine	1301.97	1632	1147.8	1195.53	57	5	5
29	reading magazine	1080.8	1157.6	834.7	716.1	55	7	3
30	reading magazine	1047.8	1465.54	771.8	794.7	37	5	3
31	reading magazine	1262	1856.1	1145.5	1403.9	63	7	3
32	reading magazine	918.8	1363.12	758.8	764.2	49	5	5
33	reading magazine	798	1128.72	1152.3	891.3	53	7	8
34	reading magazine	1071.2	1094.6	928	857.85	46	6	3
35	reading magazine	2367.7	2674.23	1977.88	2269	48	5	5
36	reading magazine	1449.5	1471.2	1032.28	1347.5	49	7	5
37	reading magazine	894.4	865.625	630.5	642.5	41	8	3
38	reading magazine	763.4	672.2	801.75	661.889	58	5	5
39	reading magazine	580.9	774.2	652	718.6	42	5	3
40	reading magazine	1036.5	944	960.889	1145.5	34	7	1
41	reading magazine	1087	1032.86	579.8	690.889	67	7	5
42	reading magazine	753	1135	896.5	781.5	34	7	1
43	reading magazine	1523.33	1238.78	854.3	763.333	34	7	5
44	reading magazine	1423	1702.5	972	1151.6	66	6	5
45	reading magazine	659.6	977.875	609.5	750.778	54	7	3
46	reading magazine	1278.67	1235.6	836	876.9	55	5	1
47	reading magazine	1115.43	1461.5	1156.62	1807.75	59	7	5
48	reading magazine	717.667	779.2	750.3	740.556	35	7	3
49	reading magazine	1049	1608	793.9	836.3	47	7	5
50	reading magazine	692.222	868.4	1091.56	1778.12	51	5	1
51	reading magazine	1374.3	1350.6	2110.2	2755.8	54	4	6
52	reading magazine	687.4	714.4	1024.5	886.9	56	9	8
53	reading magazine	3417	2775.11	1919.9	2593.5	57	5	3
54	reading magazine	1967.3	1431.4	961	896.8	61	7	5
55	reading magazine	824.8	718.6	617.3	615.6	62	5	5
56	reading magazine	1300	1188.1	884.2	824.7	71	9	6
57	reading magazine	1178.5	1308.44	897	806.2	72	7	5
1	resting	1036.11	1279.5	801.9	868.556	33	7	5
2	resting	889.778	1305.7	794.8	960.556	52	7	1
3	resting	1146.6	1408.9	892.5	1024.3	37	5	5
4	resting	816.7	1036.7	571.9	708.9	50	6	6
5	resting	969.125	1692	1460.78	1808.43	69	5	3
6	resting	1021.7	1568.6	962.9	1199.9	38	5	5
7	resting	783.2	1714	661.222	894.222	62	7	5
8	resting	875.5	1150.11	912.9	1032.8	44	5	3
9	resting	1026.8	1576.33	701.9	895.889	44	5	6
10	resting	954.6	1235.22	885.333	872.6	37	5	3
11	resting	695.429	717.714	553	604.7	42	5	1
12	resting	1433.25	1385.67	1185.89	1099.3	53	6	7
13	resting	729.8	1050.7	649.444	828.889	56	6	4
14	resting	1620.67	1382.78	917	913.5	46	6	2
15	resting	1009.9	1005.88	741.125	828.667	51	5	5
16	resting	1031.7	1593	653.7	699.7	45	9	3
17	resting	1290.3	1440.22	1072.2	982.9	44	3	2
18	resting	1881.29	1713.67	1121.1	1259.5	55	5	1
19	resting	1059.5	1164.9	591	736.889	31	6	3
20	resting	993.8	1114.5	768.5	730.6	56	6	3
21	resting	967	964.2	747.222	861	50	3	1
22	resting	760.9	993.111	828	703.8	55	5	5
23	resting	1441.3	1414.12	1199.8	1330.5	42	6	5
24	resting	930	961.333	1081.56	886.2	43		5
25	resting	950.4	1184.2	870.222	861.9	49	7	1
26	resting	1205.4	1223.89	1241.7	783.5	54	8	6
27	resting	947.222	1642.5	955.9	1405.8	40	5	1
28	resting	1673.89	1451.44	917	1352.1	57	8	2
29	resting	1014.25	964	842.222	767.6	62	8	7
30	resting	1044.89	1087.5	711.8	1255.29	38	5	3
31	resting	1472.5	1454.56	1170.33	984.8	59	5	1
32	resting	1120.22	1159.67	812.5	710.4	53	5	5
33	resting	1305	1233.25		1130.44	51	5	6
34	resting	887.7	854.222	620.1	664.4	44	7	5
35	resting	1567.67	1686.9	1081.8	1559	30	3	1
36	resting	985.3	800.222	649.111	608.3	40	9	1
37	resting	1895.62	1758.62	1565.8	1456.5	39	7	3
38	resting	1400.5	1303.6	1474.4	1260.2	51	5	5
39	resting	819.2	908.75	822.4	1598	62	7	5
40	resting	970.526	1182.21	665.1	808.25	24	5	5
41	resting	1334.6	1733.33	1300.7	1388.4	57	6	3
42	resting	1149.4	997.7	726.444	1053.7	65	5	1
43	resting	1125	1392.6	814.7	1231	64	5	3
44	resting	963.3	1351.71	657.5	821.333	61	7	5
45	resting	1073.9	1569.5	890.625	853.4	39	5	3
46	resting	1059.78	1646.6	780.7	1159.2	38	7	5
47	resting	1045.56	1366.56	989.2	1002.8	39	7	3
48	resting	866.7	1209.25	798.889	946.5	38	4	3
49	resting	1604.2	1650.75	1327.5	1598.22	58	5	7
50	resting	1579.5	1730	867.111	1012.8	60	5	6
51	resting	1972.22	2393.17	1791.1	2152.1	39	9	5
52	resting	1058.9	1356.78	737.6	911.9	37	5	1
53	resting	1020	916.3	805.2	960.222	43	7	3
54	resting	1872.9	1998.75	1572.43	1838.89	53	5	3
55	resting	1053.89	1376.1	718.7	678.9	54	5	6
56	resting	1278.5	1661.44	1011.67	999.1	54	4	3
57	resting	1098.2	1410.8	893.889	872.333	55	3	3
58	resting	2127.57	2552.22	909.667	1042.5	56	7	5
59	resting			1218	1378.9	57	6	2
60	resting	862.875	742.556	1067.59	923.118	62	7	3
61	resting	2554.56	2033.67	1215.4	1960.88	66	7	2
62	resting	689.571	721.5	1219	1943.14	81	5	5
