# Supplementary material for: Attentional scope is reduced by Internet use: A behavior and ERP study
Source: PLoS One. 2018 Jun 8;13(6):e0198543. doi: 10.1371/journal.pone.0198543 (PMC5993299; doi:10.1371/journal.pone.0198543)
Supplement: S2 File — (XLS) [file pone.0198543.s002.xls]

## Sheet: Experiment 2
ID	group	RT_pretest global	RT_pretest local	RT_posttest global	RT_posttest local	N2_pretest global	N2_pretest local	N2_posttest global	N2_posttest local	alpha band	IAT scores	emotional valence	emotional arousal
1	internet	1318.74	1653.43	840.583	941.056	0.13	-0.27	0.09	-0.19	0.055061	44	7	3
2	internet	777.2	775.5	672.27	646	0.46	0.08	-0.37	-0.28	-0.528211	42	7	2
3	internet	716.359	829.714	619.548	565.75	3.09	4.72	2.25	4.61	-0.15899	50	7	5
4	internet	928.75	934.238	778.59	750.75	4.59	5.98	2.23	5.32	-0.302877	58	6	3
5	internet	701.667	764.19	579.341	574.857	-0.84	-0.25	-3.04	-1.87	0.158785	31	7	2
6	internet	778.275	766.357	682.595	680.857	2.21	2.71	0.36	1.03	-0.0722698	45	7	5
7	internet	724.475	666.881	611.389	555.125	3.55	4.89	0.77	2.42	-0.112496	46	5	1
8	internet	740.756	742.537	668.526	709.951	3.63	3.78	0.43	0.34	-0.158847	34	7	3
9	internet	992.474	949.548	806.077	709.667	4.33	3.5	3.93	5.42	-0.228771	41	8	7
10	internet	635.825	568.415	538.385	531.167	0.8	1.96	1.89	0.02	-0.145871	37	5	4
11	internet	717.643	827.857	614.31	685.429	-2.68	-2.05	-2.69	-4.08	0.384112	46	7	5
12	internet	778.143	773.881	615.756	698.524	3.1	4.98	2.52	5.85	0.0306016	42	7	5
13	internet	843.735	815.743	785.341	687.286	3.78	1.48	1.22	0.44	-0.161706	72	7	9
14	internet	648.548	712.19	576.405	611.738	-8.14	-6.07	-6.82	-3.83	-0.00681529	50	8	5
15	internet	785.098	846.976	662.789	699.341	-2.28	-3.52	-4.95	-4.93	-0.0337485	59	3	5
16	internet	779.024	821.571	694.8	769.75	6.76	5.61	3.5	3.76	-0.130551	57	7	1
17	internet	776.05	662	601.143	596.902	-2.89	-4.77	-7.76	-2.83	0.123738	43	6	5
18	internet	615.39	656.31	594.5	564.282	5.04	4.88	4.06	4.2	-0.052127	40	7	2
19	internet	944.825	916.293	819.825	886.821	6.19	5.07	3.49	3.64	-0.0224962	48	7	5
20	internet	794.476	771.738	695.805	648.683	2	1.15	-0.97	-1.46	-0.532207	30	5	1
1	reading magazine	1127.78	1087.62	1217.95	1140.85	-0.13	0.01	0.24	0.35	-0.349771	40	8	6
2	reading magazine	990.8	861.5	849.051	731.639	1.08	1.63	-0.63	0.26	0.177778	55	7	5
3	reading magazine	777.6	719.5	800.238	642.8	-0.51	0.39	-0.85	-0.62	-0.16668	44	4	1
4	reading magazine	659.514	715.1	567.436	613.474	0.81	0.83	0.41	0.09	-0.241257	65	3	3
5	reading magazine	1098	960.341	797.146	777.548	0.56	0.44	0.15	0.17	-0.405244	36	7	5
6	reading magazine	534.083	589.825	628.875	601.262	0.62	0.21	-0.02	-0.21	0.558868	45	5	1
7	reading magazine	711.289	747.5	650.69	737.357	-1.34	-1.38	-1.54	-1.21	0.243191	67	5	1
8	reading magazine	861.22	924.571	724.925	792.098	0.72	0.59	0.44	-0.49	0.166929	84	7	3
9	reading magazine	836.45	929.31	788	820.667	1.64	1.25	1.27	1.84	0.133717	23	7	5
10	reading magazine	834.639	718.293	709.425	666.667	-0.13	-0.26	-0.22	-0.89	0.310169	45	7	3
11	reading magazine	786.7	745.634	639.548	693	0.62	0.32	0.28	0.74	0.293649	43	5	1
12	reading magazine	821.829	931.15	784.976	801.488	0.85	0.7	0.63	0.61	0.18751	49	5	3
13	reading magazine	967.794	893.108	742.974	757.972	-0.45	-0.42	0.02	-0.69	0.102313	53	3	3
14	reading magazine	517.513	541.973	510.45	555.949	0.38	0.56	0.92	0.68	0.237674	56	7	3
15	reading magazine	788.171	912.762	671.732	770.643	-0.91	-0.4	-1.29	-0.65	-0.0151139	48	6	3
16	reading magazine	828.707	874.675	725.561	752.881	0.3	0.69	0.85	0.66	0.335795	42	7	2
17	reading magazine	728.143	719.857	686.1	642.143	0.7	-0.02	-0.67	-0.47	0.0123795	27	6	5
18	reading magazine	610.857	632.05	552.19	616.405	0.62	0.51	0.59	0.25	0.0737231	38	5	1
19	reading magazine	650.575	740.595	725.55	815.854	-0.07	-0.23	0	0.07	-0.237007	60	7	1
20	reading magazine	1239.32	1109.16	1110.62	960.667	0.6	0.81	0.85	0.82	0.0108331	34	7	2
1	resting	680.805	782.436	612.488	694.789	1.17	0.8	0.57	1.29	0.273179	51	8	2
2	resting	1006.79	1261.83	801.025	909.875	0.54	0.82	1	0.77	0.0483128	40	7	3
3	resting	1150.63	1085.6	929.872	930.405	1.03	0.62	0.31	0.73	0.362281	35	7	3
4	resting	1065.02	1151.33	831.359	868.167	0.9	0.66	0.43	0.59	-0.139141	49	6	5
5	resting	862.718	955.905	833.718	821.59	0.46	0.66	0.68	0.28	0.307771	85	8	7
6	resting	710.575	888.75	711.821	699.895	1.25	2.32	1.49	1.97	0.255376	44	7	6
7	resting	905.366	890.78	826.659	830.122	-0.5	-1.27	0.39	-0.28	0.402029	46	9	3
8	resting	555.111	633.923	565.195	543.55	0.34	0.38	-0.23	-0.35	-0.223124	43	6	6
9	resting	680.579	867.225	721.805	725.238	1.91	2.08	1.07	2.42	0.481999	57	7	5
10	resting	723.925	771.548	581.69	671.707	0.8	0.84	0.71	0.18	0.550344	38	7	5
11	resting	840.19	896.902	596.805	710.025	1.53	1.12	1.09	0.92	0.443206	42	7	5
12	resting	1067.48	1307.71	1035.15	1036.13	1.09	1.21	0.65	0.39	0.207408	55	7	5
13	resting	760.81	853.643	638.095	699.214	0.94	0.49	-0.39	1.05	1.19651	52	7	3
14	resting	883.537	1000.44	544.195	604.905	0.21	0.48	0.72	0.69	0.29784	65	6	3
15	resting	864.4	750.357	767.829	737.683	0	0.36	-0.82	-0.4	-0.100464	32	7	6
16	resting	728.61	821	691.024	807.639	0.12	1.23	1.48	1.96	0.114858	50	6	4
17	resting	1207.28	1229.18	1080.12	974.842	-0.87	-0.25	-0.1	-0.3	0.143238	47	7	2
18	resting	460.175	523.257	433.205	535.73	-0.85	-0.06	-0.91	-0.83	0.471304	67	9	5
19	resting	1107.24	1236.73	1043.8	1140.71	0.37	0.08	-0.42	-0.16	0.33767	46	6	6
20	resting	817.125	1073.63	600.548	734.205	0.59	1.85	1.77	1.44	0.153715	47	5	1
